# Supplementary material for: Diffusion MRI in prostate cancer with ultra-strong whole-body gradients
Source: NMR Biomed. Author manuscript; Available in PMC 2025 Mar 13. (PMC7617477; doi:10.1002/nbm.5229)
Supplement: Supporting information [file EMS203647-supplement-Supporting_information.zip]

Archive with 3 entries (3 files):
- nbm5229-sup-0003-video_s1.mp4
- nbm5229-sup-0002-6_supp_figure_1_gnl_correction_si_r1.pdf
- nbm5229-sup-0001-nmrinbiomed_prostate_300mtm_dmri_molendowska_main_manuscript_si_r1_revised.docx
